# Supplementary material for: Inappropriate Telemetry Use Is Increased during the COVID-19 Era
Source: Healthcare (Basel). 2021 Nov 23;9(12):1610. doi: 10.3390/healthcare9121610 (PMC8700992; doi:10.3390/healthcare9121610)
Supplement: Supplementary file 1 [file healthcare-09-01610-s001.zip]

Archive with 1 entries (1 files):
- healthcare-1456165-supplementary.pdf
